# Supplementary material for: Degenerative and Regenerative Actin Cytoskeleton Rearrangements, Cell Death, and Paradoxical Proliferation in the Gills of Pearl Gourami (Trichogaster leerii) Exposed to Suspended Soot Microparticles
Source: Int J Mol Sci. 2023 Oct 13;24(20):15146. doi: 10.3390/ijms242015146 (PMC10607021; doi:10.3390/ijms242015146)
Supplement: Supplementary file 1 [file ijms-24-15146-s001.zip]

Archive with 7 entries (7 files):
- Supplementary video 1.mpg
- Supplementary video 2.mpg
- Supplementary video 3.mpg
- Supplementary_figure_1.tif
- Supplementary_figure_2.tif
- Supplementary_figure_3.tif
- Supplementary table 1.pdf
